# Supplementary material for: Comprehensive characterization of long QT syndrome‐associated genes in cancer and development of a robust prognosis model
Source: J Cell Mol Med. 2024 Sep 24;28(18):e70094. doi: 10.1111/jcmm.70094 (PMC11421991; doi:10.1111/jcmm.70094)
Supplement: Supplementary file 1 — Appendix S1. [file JCMM-28-e70094-s001.zip › jcmm70094-sup-0004-TableS2.xlsx]

## Sheet: Sheet1
Pathway	P
Releaseofcancerantigens	2.22e-57
Cancerantigenpresentation	1.94e-40
Primingandactivation	1.73e-49
Bcellrecruiting	2.5e-57
Basophilrecruiting	6.34e-125
CD4Tcellrecruiting	0.00149033
CD8Tcellrecruiting	3.84e-29
Dendriticcellrecruiting	4.56e-64
Eosinophilrecruiting	6.34e-125
Macrophagerecruiting	2.37e-36
MDSCrecruiting	8.07e-131
Monocyterecruiting	0.00182857
Neutrophilrecruiting	1.67e-180
NKcellrecruiting	4.72e-41
Tcellrecruiting	2.36e-46
TH1cellrecruiting	4.22e-43
TH17cellrecruiting	2.13e-05
Th2cellrecruiting	5.25e-39
TH22cellrecruiting	0.638714
Tregcellrecruiting	0.580158
InfiltrationofTcellsintotumors	1.7e-28
RecognitionofcancercellsbyTcells	5.34e-68
Killingofcancercells	7.33e-42
Baseexcisionrepair	3.72e-128
Fanconianaemiapathway	3.55e-72
Homologousrecombination	4.77e-50
Non-homologousendjoining	1.27e-11
Directrepair	1.42e-228
Mismatchrepair	8.61e-43
Nucleotideexcisionrepair	8.94e-77
Translesionsynthesis	4.85e-57
Chromatinremodelling	9.19e-19
Telomeremaintenance	6.76e-86
Checkpointfactor	3.16e-32
Ubiquitinresponse	2.84e-93
p53pathway	3.9e-101
Chromosomesegregation	2.27e-06
Apoptosis	7.59e-138
Pyroptosis	0
Autophage	5.13e-10
Ferroptosis	7.1e-261
Necroptosis	6.8e-27
Cuproptosis	0.0861016
TCAcircle	2.95e-25
Glycolysis	1.55e-130
Pentosephosphatepathway	1.27e-176
Tyrosinemetabolism	1.66e-35
IL-17signalingpathway	2.23e-203
TGF-betasignalingpathway	0.00991135
JAK-STATsignalingpathway	0.0941452
Wnt/beta-cateninsignaling	8.49e-14
VEGFsignalingpathway	2.73e-48
PI3K-Aktsignalingpathway	0.0668099
MAPKsignalingpathway	0.00342821
PPARsignalingpathway	0.61021
FoxOsignalingpathway	5.27e-87
mTORsignalingpathway	1.94e-12
cAMPsignalingpathway	7.48e-11
AMPKsignalingpathway	6.47e-42
Longevityregulatingpathway	8.01e-69
TNFsignalingpathway	1.37e-71
Hipposignalingpathway	9.05e-17
Calciumsignalingpathway	3.14e-06
Th1andTh2celldifferentiation	5.66e-17
Th17celldifferentiation	2.84e-11
Tcellreceptorpathway	2e-24
T-cellanergyandhyporesponsiveness	4.56e-09
Inhibitorycell-surfacereceptors	9.39e-39
CD8Teffector	8.33e-52
Immunecheckpoint	6.13e-45
Glutathionemetabolism	2.14e-142
ABCtransporters	0.318713
TRPCchannels	5.74e-45
InflammatorymediatorregulationofTRPchannels	0.000136514
Voltage-gatedsodiumchannels	2.95e-23
Senescence	4.05e-191
EMT	0.00405523
Hypoxia	6.58e-60
Cancerstemness	2.38e-149
Pan-F-TBRS	2.48e-41
Cellcycle	8.56e-122
DNAreplication	1.53e-171
m6ARNAMethylationRegulators	0.000235886
